# Supplementary material for: Automated Quantification of Macular Ellipsoid Zone Intensity in Glaucoma Patients: the Method and its Comparison with Manual Quantification
Source: Sci Rep. 2019 Dec 24;9:19771. doi: 10.1038/s41598-019-56337-7 (PMC6930206; doi:10.1038/s41598-019-56337-7)
Supplement: Supplementary file 2 — Dataset 1 [file 41598_2019_56337_MOESM2_ESM.xlsx]

## Sheet: Calibration
N	Group	MM	AM	AM-MM	(AM+MM)/2	MM1	MM2	MM1-MM2	(MM1+MM2)/2
1	1	4.15	4.256	0.106	4.203	4.16	4.14	0.02	4.15
2	1	3.996	4.336	0.34	4.166	4.035	3.957	0.078	3.996
3	1	4.006	4.69	0.684	4.348	4.072	3.94	0.132	4.006
4	1	3.946	3.21	-0.736	3.578	4.178	3.714	0.464	3.946
5	1	3.911	4.296	0.385	4.1035	3.802	4.02	-0.218	3.911
6	1	3.886	4.56	0.674	4.223	3.912	3.86	0.052	3.886
7	1	4.282	3.64	-0.642	3.961	4.069	4.495	-0.426	4.282
8	1	4.886	5.176	0.29	5.031	4.96	4.812	0.148	4.886
9	1	4.043	4.12	0.077	4.0815	4.03	4.056	-0.026	4.043
10	1	4.026	3.87	-0.156	3.948	4.094	3.958	0.136	4.026
11	1	3.944	4.37	0.426	4.157	3.873	4.015	-0.142	3.944
12	1	3.926	4.246	0.32	4.086	3.472	4.38	-0.908	3.926
13	1	3.905	4.289	0.384	4.097	3.817	3.993	-0.176	3.905
14	1	3.926	3.541	-0.385	3.7335	3.774	4.078	-0.304	3.926
15	1	4.008	4.242	0.234	4.125	3.904	4.112	-0.208	4.008
16	1	4.026	3.871	-0.155	3.9485	4.107	3.945	0.162	4.026
17	1	4.047	4.355	0.308	4.201	4.179	3.915	0.264	4.047
18	1	4.066	4.1026	0.0366	4.0843	4.006	4.126	-0.12	4.066
19	1	4.123	4.774	0.651	4.4485	4.166	4.08	0.086	4.123
20	1	4.186	3.871	-0.315	4.0285	4.274	4.098	0.176	4.186
21	1	3.783	3.838	0.055	3.8105	3.901	3.665	0.236	3.783
22	1	3.386	3.536	0.15	3.461	3.183	3.589	-0.406	3.386
23	1	3.562	3.1	-0.462	3.331	3.512	3.612	-0.1	3.562
24	1	3.626	3.612	-0.014	3.619	3.372	3.88	-0.508	3.626
25	1	3.741	4.012	0.271	3.8765	3.97	3.512	0.458	3.741
26	1	3.927	3.715	-0.212	3.821	3.674	4.18	-0.506	3.927
27	1	4.586	4.606	0.02	4.596	4.584	4.588	-0.004	4.586
28	1	5.186	4.812	-0.374	4.999	5.452	4.92	0.532	5.186
29	1	5.045	5.184	0.139	5.1145	5.192	4.898	0.294	5.045
30	1	4.766	4.81	0.044	4.788	4.576	4.956	-0.38	4.766
31	1	4.626	4.886	0.26	4.756	4.627	4.625	0.002	4.626
32	1	4.481	4.683	0.202	4.582	4.271	4.691	-0.42	4.481
33	1	3.786	3.514	-0.272	3.65	3.807	3.765	0.042	3.786
34	1	4.48	4.626	0.146	4.553	4.702	4.258	0.444	4.48
35	1	4.356	4.816	0.46	4.586	4.234	4.478	-0.244	4.356
36	1	4.096	3.697	-0.399	3.8965	4.027	4.165	-0.138	4.096
37	1	3.836	4.145	0.309	3.9905	3.821	3.851	-0.03	3.836
38	1	3.447	3.523	0.076	3.485	3.773	3.121	0.652	3.447
39	1	3.316	3.12	-0.196	3.218	3.454	3.178	0.276	3.316
40	1	3.764	4.126	0.362	3.945	3.513	4.015	-0.502	3.764
41	2	3.346	3.019	-0.327	3.1825	3.014	3.678	-0.664	3.346
42	2	3.086	3.156	0.07	3.121	3.216	2.956	0.26	3.086
43	2	2.999	3.453	0.454	3.226	3.153	2.845	0.308	2.999
44	2	2.936	3.178	0.242	3.057	2.96	2.912	0.048	2.936
45	2	3.402	3.132	-0.27	3.267	3.364	3.44	-0.076	3.402
46	2	2.9	3.17	0.27	3.035	3.02	2.78	0.24	2.9
47	2	3.376	3.567	0.191	3.4715	3.75	3.002	0.748	3.376
48	2	3.872	3.401	-0.471	3.6365	4.488	3.256	1.232	3.872
49	2	3.033	3.1363	0.1033	3.08465	3.065	3.001	0.064	3.033
50	2	3.016	3.666	0.65	3.341	3.045	2.987	0.058	3.016
51	2	2.836	3.086	0.25	2.961	2.894	2.778	0.116	2.836
52	2	2.999	3.4261	0.4271	3.21255	3.268	2.73	0.538	2.999
53	2	2.896	2.446	-0.45	2.671	3.008	2.784	0.224	2.896
54	2	2.916	3.366	0.45	3.141	2.682	3.15	-0.468	2.916
55	2	3.013	3.012	-0.001	3.0125	2.999	3.027	-0.028	3.013
56	2	3.116	3.366	0.25	3.241	3.274	2.958	0.316	3.116
57	2	3.099	3.596	0.497	3.3475	2.958	3.24	-0.282	3.099
58	2	3.156	2.847	-0.309	3.0015	3.192	3.12	0.072	3.156
59	2	3.214	3.266	0.052	3.24	3.416	3.012	0.404	3.214
60	2	3.371	2.956	-0.415	3.1635	3.387	3.355	0.032	3.371
61	2	2.776	2.856	0.08	2.816	2.555	2.997	-0.442	2.776
62	2	2.376	2.704	0.328	2.54	2.184	2.568	-0.384	2.376
63	2	2.652	2.206	-0.446	2.429	2.49	2.814	-0.324	2.652
64	2	2.676	2.81	0.134	2.743	3.287	2.065	1.222	2.676
65	2	2.736	2.906	0.17	2.821	2.36	3.112	-0.752	2.736
66	2	2.916	3.18	0.264	3.048	2.917	2.915	0.002	2.916
67	2	3.676	3.811	0.135	3.7435	3.84	3.512	0.328	3.676
68	2	4.198	3.793	-0.405	3.9955	4.416	3.98	0.436	4.198
69	2	4.036	4.461	0.425	4.2485	3.794	4.278	-0.484	4.036
70	2	3.956	4.313	0.357	4.1345	4.102	3.81	0.292	3.956
71	2	3.715	3.764	0.049	3.7395	3.988	3.442	0.546	3.715
72	2	3.676	3.225	-0.451	3.4505	3.427	3.925	-0.498	3.676
73	2	2.776	2.485	-0.291	2.6305	2.567	2.985	-0.418	2.776
74	2	3.576	3.826	0.25	3.701	3.508	3.644	-0.136	3.576
75	2	3.441	3.45	0.009	3.4455	3.757	3.125	0.632	3.441
76	2	3.086	3.29	0.204	3.188	2.854	3.318	-0.464	3.086
77	2	2.875	2.976	0.101	2.9255	2.755	2.995	-0.24	2.875
78	2	2.436	2.786	0.35	2.611	2.308	2.564	-0.256	2.436
79	2	2.402	2.056	-0.346	2.229	2.503	2.301	0.202	2.402
80	2	2.756	2.906	0.15	2.831	3.034	2.478	0.556	2.756
81	2	2.21	2.29	0.08	2.25	2.255	2.165	0.09	2.21
82	2	3.082	3.36	0.278	3.221	2.782	3.382	-0.6	3.082
83	2	3.446	3.306	-0.14	3.376	3.294	3.598	-0.304	3.446
84	2	3.316	3.06	-0.256	3.188	3.487	3.145	0.342	3.316
85	2	3.186	3.236	0.05	3.211	3.013	3.359	-0.346	3.186
86	2	2.946	2.299	-0.647	2.6225	2.891	3.001	-0.11	2.946
87	2	3.08	3.38	0.3	3.23	2.569	3.591	-1.022	3.08
88	2	2.886	3.236	0.35	3.061	3.027	2.745	0.282	2.886
89	2	2.946	3.36	0.414	3.153	2.945	2.947	-0.002	2.946
90	2	3.037	3.186	0.149	3.1115	2.976	3.098	-0.122	3.037
91	2	3.276	3.626	0.35	3.451	3.435	3.117	0.318	3.276
92	2	3.3	3	-0.3	3.15	3.502	3.098	0.404	3.3
93	2	4.476	4.695	0.219	4.5855	4.796	4.156	0.64	4.476
94	2	3.346	3.396	0.05	3.371	3.346	3.346	0	3.346
95	2	3.017	3.496	0.479	3.2565	2.696	3.338	-0.642	3.017
96	2	3.036	2.686	-0.35	2.861	3.057	3.015	0.042	3.036
97	2	3.031	3.173	0.142	3.102	2.798	3.264	-0.466	3.031
98	2	3.332	3.912	0.58	3.622	3.186	3.478	-0.292	3.332
99	2	3.146	3.206	0.06	3.176	3.246	3.046	0.2	3.146
100	2	2.82	2.4565	-0.3635	2.63825	2.953	2.687	0.266	2.82
101	3	2.786	2.756	-0.03	2.771	2.511	3.061	-0.55	2.786
102	3	2.526	2.981	0.455	2.7535	2.949	2.103	0.846	2.526
103	3	2.43	2.942	0.512	2.686	2.506	2.354	0.152	2.43
104	3	2.376	2.572	0.196	2.474	2.173	2.579	-0.406	2.376
105	3	2.343	2.016	-0.327	2.1795	2.472	2.214	0.258	2.343
106	3	2.316	2.586	0.27	2.451	2.001	2.631	-0.63	2.316
107	3	2.814	2.866	0.052	2.84	3.003	2.625	0.378	2.814
108	3	2.311	1.998	-0.313	2.1545	2.504	2.118	0.386	2.311
109	3	2.4763	2.7663	0.29	2.6213	2.6646	2.288	0.3766	2.4763
110	3	2.456	2.812	0.356	2.634	2.28	2.632	-0.352	2.456
111	3	2.376	2.6	0.224	2.488	2.707	2.045	0.662	2.376
112	3	1.963	1.912	-0.051	1.9375	1.814	2.112	-0.298	1.963
113	3	2.62	2.56	-0.06	2.59	2.8	2.44	0.36	2.62
114	3	2.356	2.976	0.62	2.666	2.612	2.1	0.512	2.356
115	3	2.436	2.586	0.15	2.511	2.873	1.999	0.874	2.436
116	3	1.092	1.242	0.15	1.167	0.995	1.189	-0.194	1.092
117	3	2.476	1.956	-0.52	2.216	2.388	2.564	-0.176	2.476
118	3	2.49	1.866	-0.624	2.178	2.383	2.597	-0.214	2.49
119	3	2.556	2.56	0.004	2.558	2.31	2.802	-0.492	2.556
120	3	2.814	2.666	-0.148	2.74	2.381	3.247	-0.866	2.814
121	3	2.216	2.676	0.46	2.446	2.381	2.051	0.33	2.216
122	3	1.012	1.023	0.011	1.0175	0.966	1.058	-0.092	1.012
123	3	1.957	2.641	0.684	2.299	1.736	2.178	-0.442	1.957
124	3	2.056	2.906	0.85	2.481	1.924	2.188	-0.264	2.056
125	3	2.176	2.201	0.025	2.1885	2.006	2.346	-0.34	2.176
126	3	2.356	2.861	0.505	2.6085	2.534	2.178	0.356	2.356
127	3	3.116	3.19	0.074	3.153	2.953	3.279	-0.326	3.116
128	3	2.314	2.58	0.266	2.447	2.586	2.042	0.544	2.314
129	3	1.476	1.121	-0.355	1.2985	0.954	1.998	-1.044	1.476
130	3	3.395	3.41	0.015	3.4025	3.623	3.167	0.456	3.395
131	3	3.154	2.37	-0.784	2.762	3.254	3.054	0.2	3.154
132	3	3.116	3.22	0.104	3.168	3.087	3.145	-0.058	3.116
133	3	3.08	3.81	0.73	3.445	2.983	3.177	-0.194	3.08
134	3	2.913	2.499	-0.414	2.706	3.225	2.601	0.624	2.913
135	3	1.38	1.444	0.064	1.412	1.07	1.69	-0.62	1.38
136	3	2.526	3.144	0.618	2.835	2.888	2.164	0.724	2.526
137	3	2.266	2.24	-0.026	2.253	2.538	1.994	0.544	2.266
138	3	1.176	1.931	0.755	1.5535	1.287	1.065	0.222	1.176
139	3	1.748	1.964	0.216	1.856	1.949	1.547	0.402	1.748
140	3	2.196	2.815	0.619	2.5055	2.436	1.956	0.48	2.196
141	3	1.441	1.691	0.25	1.566	1.405	1.477	-0.072	1.441
142	3	2.152	2.302	0.15	2.227	2.291	2.013	0.278	2.152
143	3	2.886	2.281	-0.605	2.5835	2.644	3.128	-0.484	2.886
144	3	2.856	2.128	-0.728	2.492	2.696	3.016	-0.32	2.856
145	3	2.627	2.73	0.103	2.6785	2.599	2.655	-0.056	2.627
146	3	2.386	2.936	0.55	2.661	2.698	2.074	0.624	2.386
147	3	2.52	3.07	0.55	2.795	2.872	2.168	0.704	2.52
148	3	2.326	2.2971	-0.0289	2.31155	2.227	2.425	-0.198	2.326
149	3	2.695	2.396	-0.299	2.5455	2.823	2.567	0.256	2.695
150	3	2.871	3.026	0.155	2.9485	2.577	3.165	-0.588	2.871
151	3	2.716	2.893	0.177	2.8045	2.811	2.621	0.19	2.716
152	3	2.593	2.982	0.389	2.7875	2.74	2.446	0.294	2.593
153	3	2.932	2.621	-0.311	2.7765	3.052	2.812	0.24	2.932
154	3	2.78	2.692	-0.088	2.736	3.082	2.478	0.604	2.78
155	3	1.58	1.698	0.118	1.639	1.153	2.007	-0.854	1.58
156	3	1.586	1.921	0.335	1.7535	1.326	1.846	-0.52	1.586
157	3	2.294	2.4534	0.1594	2.3737	2.403	2.185	0.218	2.294
158	3	2.333	1.9663	-0.3667	2.14965	2.326	2.34	-0.014	2.333
159	3	2.356	2.612	0.256	2.484	2.133	2.579	-0.446	2.356
160	3	2.13	2.09	-0.04	2.11	2.214	2.046	0.168	2.13

## Sheet: Validation
N	Group	MM	AM'(pre)	AM	AM-MM	(AM+MM)/2
161	1	4.15	4.31637	4.178	0.028	4.164
162	1	3.946	4.36662	4.226	0.28	4.086
163	1	5.08	5.3152	5.132	0.052	5.106
164	1	3.986	4.24517	4.11	0.124	4.048
165	1	4.044	4.50169	4.355	0.311	4.1995
166	1	3.786	3.96039	3.838	0.052	3.812
167	1	3.746	4.00541	3.881	0.135	3.8135
168	1	4.885	5.22516	5.046	0.161	4.9655
169	1	3.926	4.3683	4.2276	0.3016	4.0768
170	1	3.763	4.26192	4.126	0.363	3.9445
171	1	4.016	4.52367	4.376	0.36	4.196
172	2	3.346	3.49761	3.396	0.05	3.371
173	2	2.932	3.1877	3.1	0.168	3.016
174	2	4.076	4.31008	4.172	0.096	4.124
175	2	2.973	3.09556	3.012	0.039	2.9925
176	2	3.099	3.28821	3.196	0.097	3.1475
177	2	2.776	2.93223	2.856	0.08	2.816
178	2	2.831	2.98039	2.902	0.071	2.8665
179	2	3.476	3.45573	3.356	-0.12	3.416
180	2	2.916	3.12488	3.04	0.124	2.978
181	2	2.953	3.19398	3.106	0.153	3.0295
182	2	3.136	3.35103	3.256	0.12	3.196
183	3	2.29	2.50715	2.45	0.16	2.37
184	3	2.376	2.73958	2.672	0.296	2.524
185	3	2.818	3.05159	2.97	0.152	2.894
186	3	1.89	2.12918	2.089	0.199	1.9895
187	3	2.476	2.61813	2.556	0.08	2.516
188	3	2.219	2.6286	2.566	0.347	2.3925
189	3	2.176	2.24645	2.201	0.025	2.1885
190	3	2.87	3.07358	2.991	0.121	2.9305
191	3	2.356	2.63488	2.572	0.216	2.464
192	3	2.192	2.47051	2.415	0.223	2.3035
193	3	2.25	2.46527	2.41	0.16	2.33
